# Supplementary material for: New records for Albania based on taxa from the Prespa National Park
Source: Biodivers Data J. 2013 Dec 13;(1):e1014. doi: 10.3897/BDJ.1.e1014 (PMC3964714; doi:10.3897/BDJ.1.e1014)
Supplement: XML Treatment for Centaurea rupestris subsp. kozanii [file BDJ.1.e1014-treatment3.xml]

<!DOCTYPE tp:taxon-treatment
  PUBLIC "-//TaxonX//DTD Taxonomic Treatment Publishing DTD v0 20100105//EN" "tax-treatment-NSO.dtd">
<tp:taxon-treatment xmlns:tp="http://www.plazi.org/taxpub"><tp:treatment-meta><mixed-citation publication-type="journal"><person-group><name><surname>Shuka</surname><given-names>Lulëzim</given-names></name><name><surname>Tan</surname><given-names>Kit</given-names></name></person-group><article-title>New records for Albania based on taxa from the Prespa National Park</article-title><source>Biodivers Data J</source><day>13</day><month>12</month><year>2013</year><volume>2013</volume><issue>1</issue><pub-id pub-id-type="doi">10.3897/BDJ.1.e1014</pub-id></mixed-citation></tp:treatment-meta><tp:nomenclature><tp:taxon-name>
            <tp:taxon-name-part taxon-name-part-type="genus">Centaurea</tp:taxon-name-part>
            <tp:taxon-name-part taxon-name-part-type="species">rupestris subsp. kozanii</tp:taxon-name-part>
          </tp:taxon-name><tp:taxon-authority>Routsi &amp; T. Georgiadis, 1994</tp:taxon-authority><tp:nomenclature-citation-list><tp:nomenclature-citation><tp:taxon-name><tp:taxon-name-part taxon-name-part-type="familia">Asteraceae</tp:taxon-name-part></tp:taxon-name></tp:nomenclature-citation><tp:nomenclature-citation><tp:taxon-name><tp:taxon-name-part taxon-name-part-type="genus">Centaurea</tp:taxon-name-part> <tp:taxon-name-part taxon-name-part-type="species">rupestris</tp:taxon-name-part> <tp:taxon-name-part taxon-name-part-type="species-authority">L.</tp:taxon-name-part> <tp:taxon-name-part taxon-name-part-type="infraspecific-rank">subsp.</tp:taxon-name-part> <tp:taxon-name-part taxon-name-part-type="subspecies">kozanii</tp:taxon-name-part></tp:taxon-name><comment>  Routsi &amp; T. Georgiadis in Candollea 49(2):368 (1994). Fig. <xref ref-type="fig" rid="F439340">4</xref></comment></tp:nomenclature-citation><tp:nomenclature-citation><tp:taxon-name>
                <tp:taxon-name-part taxon-name-part-type="genus">Centaurea</tp:taxon-name-part>
                <tp:taxon-name-part taxon-name-part-type="species">rupestris subsp. kozanii</tp:taxon-name-part>
              </tp:taxon-name><comment> Type:― [GREECE. Nomos &amp; eparchia Kozanis] 6 km outside Kozani, on road to Ptolemais, 5 July 1989, <italic>Georgiadis &amp; Routsi 7320</italic> (holotype UPA).</comment></tp:nomenclature-citation></tp:nomenclature-citation-list></tp:nomenclature><tp:treatment-sec sec-type="materials"><title>Materials</title><list list-type="alpha-lower" list-content="occurrences"><list-item><p><bold>Type status:</bold> <named-content xmlns:xlink="http://www.w3.org/1999/xlink" content-type="dwc:typeStatus" xlink:type="simple">Other material</named-content>. <bold>Occurrence:</bold> recordedBy: <named-content xmlns:xlink="http://www.w3.org/1999/xlink" content-type="dwc:recordedBy" xlink:type="simple">Shuka</named-content>; <bold>Location:</bold> country: <named-content xmlns:xlink="http://www.w3.org/1999/xlink" content-type="dwc:country" xlink:type="simple">Albania</named-content>; verbatimLocality: <named-content xmlns:xlink="http://www.w3.org/1999/xlink" content-type="dwc:verbatimLocality" xlink:type="simple">Prespa area, Cerja Pass, between the villages of Zaroshka and Cerja</named-content>; verbatimElevation: <named-content xmlns:xlink="http://www.w3.org/1999/xlink" content-type="dwc:verbatimElevation" xlink:type="simple">1110 m</named-content>; verbatimLatitude: <named-content xmlns:xlink="http://www.w3.org/1999/xlink" content-type="dwc:verbatimLatitude" xlink:type="simple">40°45'N</named-content>; verbatimLongitude: <named-content xmlns:xlink="http://www.w3.org/1999/xlink" content-type="dwc:verbatimLongitude" xlink:type="simple">20°56'E</named-content>; <bold>Event:</bold> eventDate: <named-content xmlns:xlink="http://www.w3.org/1999/xlink" content-type="dwc:eventDate" xlink:type="simple">15 July 2012</named-content>; <bold>Record Level:</bold> collectionID: <named-content xmlns:xlink="http://www.w3.org/1999/xlink" content-type="dwc:collectionID" xlink:type="simple"><italic>6415</italic></named-content>; institutionCode: <named-content xmlns:xlink="http://www.w3.org/1999/xlink" content-type="dwc:institutionCode" xlink:type="simple">TIR!</named-content></p></list-item></list></tp:treatment-sec><tp:treatment-sec sec-type="Ecology"><title>Ecology</title><sec sec-type="Phenology"><title>Phenology</title><p>Flowering in June and early July, fruiting mid-July to August.</p></sec><sec sec-type="Habitat"><title>Habitat</title><p>In clearings of open <italic><tp:taxon-name><tp:taxon-name-part taxon-name-part-type="genus">Quercus</tp:taxon-name-part> <tp:taxon-name-part taxon-name-part-type="species">trojana</tp:taxon-name-part></tp:taxon-name></italic> forest or in limestone pastures with <italic><tp:taxon-name><tp:taxon-name-part taxon-name-part-type="genus">Eryngium</tp:taxon-name-part> <tp:taxon-name-part taxon-name-part-type="species">campestre</tp:taxon-name-part></tp:taxon-name></italic>, <italic><tp:taxon-name><tp:taxon-name-part taxon-name-part-type="genus">Teucrium</tp:taxon-name-part> <tp:taxon-name-part taxon-name-part-type="species">polium</tp:taxon-name-part></tp:taxon-name></italic> and various grasses, in a small area of less than one hectare. The population at the Cerja Pass is endangered, mainly by grazing cows. ― New for Albania.</p></sec></tp:treatment-sec><tp:treatment-sec sec-type="Distribution"><title>Distribution</title><p><italic><tp:taxon-name><tp:taxon-name-part taxon-name-part-type="genus">Centaurea</tp:taxon-name-part> <tp:taxon-name-part taxon-name-part-type="species">rupestris</tp:taxon-name-part></tp:taxon-name></italic> comprises several subspecies in the Balkans. <tp:taxon-name><tp:taxon-name-part taxon-name-part-type="genus">Centaurea</tp:taxon-name-part> <tp:taxon-name-part taxon-name-part-type="species">rupestris</tp:taxon-name-part> <tp:taxon-name-part taxon-name-part-type="infraspecific-rank">subsp.</tp:taxon-name-part> <tp:taxon-name-part taxon-name-part-type="subspecies">kozanii</tp:taxon-name-part></tp:taxon-name> occurs mainly on limestone substrate in NC Greece. It had been misidentified as <tp:taxon-name><tp:taxon-name-part taxon-name-part-type="genus">Centaurea</tp:taxon-name-part> <tp:taxon-name-part taxon-name-part-type="species">rupestris</tp:taxon-name-part> <tp:taxon-name-part taxon-name-part-type="infraspecific-rank">subsp.</tp:taxon-name-part> <tp:taxon-name-part taxon-name-part-type="subspecies">parnonia</tp:taxon-name-part></tp:taxon-name> (Halácsy) (<xref ref-type="bibr" rid="B388380">Gugler 1908</xref>:194) which was described from the summit area of Mt Parnon (Megali Tourla) in the Peloponnese, southern Greece (the type of <italic><tp:taxon-name><tp:taxon-name-part taxon-name-part-type="genus">Centaurea</tp:taxon-name-part> <tp:taxon-name-part taxon-name-part-type="species">parnonia</tp:taxon-name-part></tp:taxon-name></italic> Halácsy (<xref ref-type="bibr" rid="B388390">Halácsy 1898</xref>:648) is <italic>Orphanides</italic> 19/31 July 1858, ATHU, WU-Hal!).</p></tp:treatment-sec><tp:treatment-sec><!--Section generated to contain objects referenced in tp:taxon-treatment.--><fig id="F439340" position="float" orientation="portrait"><label>Figure 4.</label><caption><p>
          <tp:taxon-name><tp:taxon-name-part taxon-name-part-type="genus">Centaurea</tp:taxon-name-part> <tp:taxon-name-part taxon-name-part-type="species">rupestris</tp:taxon-name-part> <tp:taxon-name-part taxon-name-part-type="infraspecific-rank">subsp.</tp:taxon-name-part> <tp:taxon-name-part taxon-name-part-type="subspecies">kozanii</tp:taxon-name-part></tp:taxon-name>
        </p></caption><graphic xmlns:xlink="http://www.w3.org/1999/xlink" xlink:href="biodiversity_data_journal-1-e1014-g004.jpg" position="float" orientation="portrait" xlink:type="simple"/></fig></tp:treatment-sec><ref-list><ref id="B388380"><element-citation xmlns:xlink="http://www.w3.org/1999/xlink" publication-type="article" xlink:type="simple"><person-group person-group-type="author"><name name-style="western"><surname>Gugler</surname><given-names>W.</given-names></name></person-group><year>1908</year><article-title>Die Centaureen des Ungarischen National-Museums. Vorarbeiten zu einer Monographie der Gattung <tp:taxon-name><tp:taxon-name-part taxon-name-part-type="genus">Centaurea</tp:taxon-name-part></tp:taxon-name> und der ihr nächst verwandten Genera.</article-title><source>Annales Historico-Naturales Musei Nationalis Hungarici</source><volume>6</volume><fpage>15</fpage><lpage>297</lpage></element-citation></ref><ref id="B388390"><element-citation xmlns:xlink="http://www.w3.org/1999/xlink" publication-type="article" xlink:type="simple"><person-group person-group-type="author"><name name-style="western"><surname>Halácsy</surname><given-names>E von</given-names></name></person-group><year>1898</year><article-title>Die bisher bekannten <tp:taxon-name><tp:taxon-name-part taxon-name-part-type="genus">Centaurea</tp:taxon-name-part></tp:taxon-name>-Arten Griechenlands.</article-title><source>Bulletin Herb. Boissier</source><volume>6(7-8)</volume><fpage>565-603, 633-659</fpage></element-citation></ref></ref-list></tp:taxon-treatment>
