# Supplementary material for: New records for Albania based on taxa from the Prespa National Park
Source: Biodivers Data J. 2013 Dec 13;(1):e1014. doi: 10.3897/BDJ.1.e1014 (PMC3964714; doi:10.3897/BDJ.1.e1014)
Supplement: XML Treatment for Centaurea soskae [file BDJ.1.e1014-treatment4.xml]

<!DOCTYPE tp:taxon-treatment
  PUBLIC "-//TaxonX//DTD Taxonomic Treatment Publishing DTD v0 20100105//EN" "tax-treatment-NSO.dtd">
<tp:taxon-treatment xmlns:tp="http://www.plazi.org/taxpub"><tp:treatment-meta><mixed-citation publication-type="journal"><person-group><name><surname>Shuka</surname><given-names>Lulëzim</given-names></name><name><surname>Tan</surname><given-names>Kit</given-names></name></person-group><article-title>New records for Albania based on taxa from the Prespa National Park</article-title><source>Biodivers Data J</source><day>13</day><month>12</month><year>2013</year><volume>2013</volume><issue>1</issue><pub-id pub-id-type="doi">10.3897/BDJ.1.e1014</pub-id></mixed-citation></tp:treatment-meta><tp:nomenclature><tp:taxon-name>
            <tp:taxon-name-part taxon-name-part-type="genus">Centaurea</tp:taxon-name-part>
            <tp:taxon-name-part taxon-name-part-type="species">soskae</tp:taxon-name-part>
          </tp:taxon-name><tp:taxon-authority>Hayek ex Kosanin, 1926</tp:taxon-authority><tp:nomenclature-citation-list><tp:nomenclature-citation><tp:taxon-name><tp:taxon-name-part taxon-name-part-type="familia">Asteraceae</tp:taxon-name-part></tp:taxon-name></tp:nomenclature-citation><tp:nomenclature-citation><tp:taxon-name><tp:taxon-name-part taxon-name-part-type="genus">Centaurea</tp:taxon-name-part> <tp:taxon-name-part taxon-name-part-type="species">soskae</tp:taxon-name-part></tp:taxon-name><comment> Hayek ex Košanin in Glasnik Srpska Kraljevska Akademija 119 (54):27 (1926). Fig. <xref ref-type="fig" rid="F439342">5</xref></comment></tp:nomenclature-citation><tp:nomenclature-citation><tp:taxon-name>
                <tp:taxon-name-part taxon-name-part-type="genus">Centaurea</tp:taxon-name-part>
                <tp:taxon-name-part taxon-name-part-type="species">soskae</tp:taxon-name-part>
              </tp:taxon-name><comment> Type:― [F.Y.R. MACEDONIA] supra pagum Trpezica (=Trpejca) ad lacum Ochrida, solo calcareo, <italic>Soska</italic> (holotype BEOU).</comment></tp:nomenclature-citation></tp:nomenclature-citation-list></tp:nomenclature><tp:treatment-sec sec-type="materials"><title>Materials</title><list list-type="alpha-lower" list-content="occurrences"><list-item><p><bold>Type status:</bold> <named-content xmlns:xlink="http://www.w3.org/1999/xlink" content-type="dwc:typeStatus" xlink:type="simple">Other material</named-content>. <bold>Occurrence:</bold> recordNumber: <named-content xmlns:xlink="http://www.w3.org/1999/xlink" content-type="dwc:recordNumber" xlink:type="simple"><italic>s. n</italic></named-content>; recordedBy: <named-content xmlns:xlink="http://www.w3.org/1999/xlink" content-type="dwc:recordedBy" xlink:type="simple"><italic>Palikuqi</italic></named-content>; <bold>Location:</bold> country: <named-content xmlns:xlink="http://www.w3.org/1999/xlink" content-type="dwc:country" xlink:type="simple">Albania</named-content>; verbatimLocality: <named-content xmlns:xlink="http://www.w3.org/1999/xlink" content-type="dwc:verbatimLocality" xlink:type="simple">Dry Mt, above the villages of Korita and Shengjergji, rocky cliffs</named-content>; verbatimElevation: <named-content xmlns:xlink="http://www.w3.org/1999/xlink" content-type="dwc:verbatimElevation" xlink:type="simple">1200 m</named-content>; <bold>Event:</bold> eventDate: <named-content xmlns:xlink="http://www.w3.org/1999/xlink" content-type="dwc:eventDate" xlink:type="simple">9 July 1959</named-content>; <bold>Record Level:</bold> institutionCode: <named-content xmlns:xlink="http://www.w3.org/1999/xlink" content-type="dwc:institutionCode" xlink:type="simple">TIR!</named-content></p></list-item><list-item><p><bold>Type status:</bold> <named-content xmlns:xlink="http://www.w3.org/1999/xlink" content-type="dwc:typeStatus" xlink:type="simple">Other material</named-content>. <bold>Occurrence:</bold> recordNumber: <named-content xmlns:xlink="http://www.w3.org/1999/xlink" content-type="dwc:recordNumber" xlink:type="simple"><italic>s. n</italic></named-content>; recordedBy: <named-content xmlns:xlink="http://www.w3.org/1999/xlink" content-type="dwc:recordedBy" xlink:type="simple"><italic>Vangjeli &amp; Tartari</italic></named-content>; <bold>Location:</bold> country: <named-content xmlns:xlink="http://www.w3.org/1999/xlink" content-type="dwc:country" xlink:type="simple">Albania</named-content>; verbatimLocality: <named-content xmlns:xlink="http://www.w3.org/1999/xlink" content-type="dwc:verbatimLocality" xlink:type="simple">Guri i Shengjergjit (Rock of Shengjergji)</named-content>; verbatimElevation: <named-content xmlns:xlink="http://www.w3.org/1999/xlink" content-type="dwc:verbatimElevation" xlink:type="simple">900 m</named-content>; <bold>Event:</bold> eventDate: <named-content xmlns:xlink="http://www.w3.org/1999/xlink" content-type="dwc:eventDate" xlink:type="simple">22 June 1971</named-content>; <bold>Record Level:</bold> institutionCode: <named-content xmlns:xlink="http://www.w3.org/1999/xlink" content-type="dwc:institutionCode" xlink:type="simple">TIR!</named-content></p></list-item><list-item><p><bold>Type status:</bold> <named-content xmlns:xlink="http://www.w3.org/1999/xlink" content-type="dwc:typeStatus" xlink:type="simple">Other material</named-content>. <bold>Occurrence:</bold> recordedBy: <named-content xmlns:xlink="http://www.w3.org/1999/xlink" content-type="dwc:recordedBy" xlink:type="simple"><italic>Dieterich &amp; Shuka</italic></named-content>; <bold>Location:</bold> country: <named-content xmlns:xlink="http://www.w3.org/1999/xlink" content-type="dwc:country" xlink:type="simple">Albania</named-content>; verbatimLocality: <named-content xmlns:xlink="http://www.w3.org/1999/xlink" content-type="dwc:verbatimLocality" xlink:type="simple">western slopes of Dry Mt</named-content>; verbatimElevation: <named-content xmlns:xlink="http://www.w3.org/1999/xlink" content-type="dwc:verbatimElevation" xlink:type="simple">928–1060 m</named-content>; verbatimLatitude: <named-content xmlns:xlink="http://www.w3.org/1999/xlink" content-type="dwc:verbatimLatitude" xlink:type="simple">40°46'N</named-content>; verbatimLongitude: <named-content xmlns:xlink="http://www.w3.org/1999/xlink" content-type="dwc:verbatimLongitude" xlink:type="simple">20°49'E</named-content>; <bold>Event:</bold> eventDate: <named-content xmlns:xlink="http://www.w3.org/1999/xlink" content-type="dwc:eventDate" xlink:type="simple">13 July 2011</named-content>; <bold>Record Level:</bold> basisOfRecord: <named-content xmlns:xlink="http://www.w3.org/1999/xlink" content-type="dwc:basisOfRecord" xlink:type="simple">observation</named-content></p></list-item><list-item><p><bold>Type status:</bold> <named-content xmlns:xlink="http://www.w3.org/1999/xlink" content-type="dwc:typeStatus" xlink:type="simple">Other material</named-content>. <bold>Occurrence:</bold> recordedBy: <named-content xmlns:xlink="http://www.w3.org/1999/xlink" content-type="dwc:recordedBy" xlink:type="simple"><italic>Shuka</italic></named-content>; <bold>Location:</bold> country: <named-content xmlns:xlink="http://www.w3.org/1999/xlink" content-type="dwc:country" xlink:type="simple">Albania</named-content>; verbatimLocality: <named-content xmlns:xlink="http://www.w3.org/1999/xlink" content-type="dwc:verbatimLocality" xlink:type="simple">Gollomboçi Peninsula, Lake Megali Prespa</named-content>; verbatimElevation: <named-content xmlns:xlink="http://www.w3.org/1999/xlink" content-type="dwc:verbatimElevation" xlink:type="simple">855 m</named-content>; verbatimLatitude: <named-content xmlns:xlink="http://www.w3.org/1999/xlink" content-type="dwc:verbatimLatitude" xlink:type="simple">40°51'N</named-content>; verbatimLongitude: <named-content xmlns:xlink="http://www.w3.org/1999/xlink" content-type="dwc:verbatimLongitude" xlink:type="simple">20°57'E</named-content>; <bold>Event:</bold> eventDate: <named-content xmlns:xlink="http://www.w3.org/1999/xlink" content-type="dwc:eventDate" xlink:type="simple">13 July 2011</named-content>; <bold>Record Level:</bold> basisOfRecord: <named-content xmlns:xlink="http://www.w3.org/1999/xlink" content-type="dwc:basisOfRecord" xlink:type="simple">observation</named-content></p></list-item><list-item><p><bold>Type status:</bold> <named-content xmlns:xlink="http://www.w3.org/1999/xlink" content-type="dwc:typeStatus" xlink:type="simple">Other material</named-content>. <bold>Occurrence:</bold> recordNumber: <named-content xmlns:xlink="http://www.w3.org/1999/xlink" content-type="dwc:recordNumber" xlink:type="simple"><italic>5520</italic></named-content>; recordedBy: <named-content xmlns:xlink="http://www.w3.org/1999/xlink" content-type="dwc:recordedBy" xlink:type="simple"><italic>Shuka</italic></named-content>; <bold>Location:</bold> country: <named-content xmlns:xlink="http://www.w3.org/1999/xlink" content-type="dwc:country" xlink:type="simple">Albania</named-content>; verbatimLocality: <named-content xmlns:xlink="http://www.w3.org/1999/xlink" content-type="dwc:verbatimLocality" xlink:type="simple">Lake Mikri Prespa</named-content>; verbatimElevation: <named-content xmlns:xlink="http://www.w3.org/1999/xlink" content-type="dwc:verbatimElevation" xlink:type="simple">930 m</named-content>; verbatimLatitude: <named-content xmlns:xlink="http://www.w3.org/1999/xlink" content-type="dwc:verbatimLatitude" xlink:type="simple">40°40'N</named-content>; verbatimLongitude: <named-content xmlns:xlink="http://www.w3.org/1999/xlink" content-type="dwc:verbatimLongitude" xlink:type="simple">20°59''E</named-content>; <bold>Event:</bold> eventDate: <named-content xmlns:xlink="http://www.w3.org/1999/xlink" content-type="dwc:eventDate" xlink:type="simple">14 July 2011</named-content>; <bold>Record Level:</bold> institutionCode: <named-content xmlns:xlink="http://www.w3.org/1999/xlink" content-type="dwc:institutionCode" xlink:type="simple">TIR!</named-content></p></list-item></list></tp:treatment-sec><tp:treatment-sec sec-type="Ecology"><title>Ecology</title><sec sec-type="Phenology"><title>Phenology</title><p>Flowering and fruiting June to July.</p></sec><sec sec-type="Habitat"><title>Habitat</title><p>These localities are at lower altitudes (850–1200 m) and influenced by the Mediterranean and sub-Mediterranean climate, and the moderating effects of the Devolli and Drini Rivers. The occurrence on the rocky calcareous cliff faces of lakes Megali and Mikri Prespa extends the distribution range eastwards towards the lakes. <tp:taxon-name><tp:taxon-name-part taxon-name-part-type="genus">Allium</tp:taxon-name-part> <tp:taxon-name-part taxon-name-part-type="species">flavum</tp:taxon-name-part> <tp:taxon-name-part taxon-name-part-type="infraspecific-rank">subsp.</tp:taxon-name-part> <tp:taxon-name-part taxon-name-part-type="subspecies">flavum</tp:taxon-name-part></tp:taxon-name>, <italic><tp:taxon-name><tp:taxon-name-part taxon-name-part-type="genus">Campanula</tp:taxon-name-part> <tp:taxon-name-part taxon-name-part-type="species">versicolor</tp:taxon-name-part></tp:taxon-name></italic>, <italic><tp:taxon-name><tp:taxon-name-part taxon-name-part-type="genus">Fumana</tp:taxon-name-part> <tp:taxon-name-part taxon-name-part-type="species">procumbens</tp:taxon-name-part></tp:taxon-name></italic>, <italic><tp:taxon-name><tp:taxon-name-part taxon-name-part-type="genus">Iris</tp:taxon-name-part> <tp:taxon-name-part taxon-name-part-type="species">germanica</tp:taxon-name-part></tp:taxon-name></italic>, <italic><tp:taxon-name><tp:taxon-name-part taxon-name-part-type="genus">Nepeta</tp:taxon-name-part> <tp:taxon-name-part taxon-name-part-type="species">spruneri</tp:taxon-name-part></tp:taxon-name></italic>, <italic><tp:taxon-name><tp:taxon-name-part taxon-name-part-type="genus">Ptilostemon</tp:taxon-name-part> <tp:taxon-name-part taxon-name-part-type="species">afer</tp:taxon-name-part></tp:taxon-name></italic>, <italic><tp:taxon-name><tp:taxon-name-part taxon-name-part-type="genus">Salvia</tp:taxon-name-part> <tp:taxon-name-part taxon-name-part-type="species">officinalis</tp:taxon-name-part></tp:taxon-name></italic>, <italic><tp:taxon-name><tp:taxon-name-part taxon-name-part-type="genus">Satureja</tp:taxon-name-part> <tp:taxon-name-part taxon-name-part-type="species">montana</tp:taxon-name-part></tp:taxon-name></italic>, <italic><tp:taxon-name><tp:taxon-name-part taxon-name-part-type="genus">Sempervivum</tp:taxon-name-part> <tp:taxon-name-part taxon-name-part-type="species">ciliosum</tp:taxon-name-part></tp:taxon-name></italic>, as well as the woody species <italic><tp:taxon-name><tp:taxon-name-part taxon-name-part-type="genus">Buxus</tp:taxon-name-part> <tp:taxon-name-part taxon-name-part-type="species">sempervirens</tp:taxon-name-part></tp:taxon-name></italic>, <italic><tp:taxon-name><tp:taxon-name-part taxon-name-part-type="genus">Fraxinus</tp:taxon-name-part> <tp:taxon-name-part taxon-name-part-type="species">ornus</tp:taxon-name-part></tp:taxon-name></italic>, <italic><tp:taxon-name><tp:taxon-name-part taxon-name-part-type="genus">Pistacia</tp:taxon-name-part> <tp:taxon-name-part taxon-name-part-type="species">terebinthus</tp:taxon-name-part></tp:taxon-name></italic> and <italic><tp:taxon-name><tp:taxon-name-part taxon-name-part-type="genus">Prunus</tp:taxon-name-part> <tp:taxon-name-part taxon-name-part-type="species">webbii</tp:taxon-name-part></tp:taxon-name></italic> were also noted on the cliff faces. Based on habitat and ecology, we believe that <italic><tp:taxon-name><tp:taxon-name-part taxon-name-part-type="genus">Centaurea</tp:taxon-name-part> <tp:taxon-name-part taxon-name-part-type="species">soskae</tp:taxon-name-part></tp:taxon-name></italic> occurs and should be looked for in the Greek part of the Prespa lakes. ― Confirmed for Albania and new for the Prespa National Park.</p></sec></tp:treatment-sec><tp:treatment-sec sec-type="Distribution"><title>Distribution</title><p>Previously known only from the type locality near lake Ohrid. However, it has been reported from the western slopes of Dry Mt above Shengjergji village in Albania (<xref ref-type="bibr" rid="B388795">Vangjeli et al. 1995</xref>:84).</p></tp:treatment-sec><tp:treatment-sec sec-type="Taxon discussion"><title>Taxon discussion</title><p>In 2011, Meyer described <italic><tp:taxon-name><tp:taxon-name-part taxon-name-part-type="genus">Centaurea</tp:taxon-name-part> <tp:taxon-name-part taxon-name-part-type="species">decora</tp:taxon-name-part></tp:taxon-name></italic> (<xref ref-type="bibr" rid="B388409">Meyer 2011</xref>:167) as a new species of <italic><tp:taxon-name><tp:taxon-name-part taxon-name-part-type="genus">Centaurea</tp:taxon-name-part></tp:taxon-name></italic> from the rocky slopes above the villages of Shengjergji and Korita (Type:― Pogradec, Südabfall des Mali i Thatë, 800–1000 m, 5 July 1959, <italic>F.K. Meyer 3486</italic> (holotype JE, digital specimen image!). We collected plants from the same slopes on 13 July 2011 and compared them with living plants of <italic><tp:taxon-name><tp:taxon-name-part taxon-name-part-type="genus">Centaurea</tp:taxon-name-part> <tp:taxon-name-part taxon-name-part-type="species">soskae</tp:taxon-name-part></tp:taxon-name></italic> from the <italic>locus classicus</italic> in F.Y.R. Macedonia, and concluded <italic><tp:taxon-name><tp:taxon-name-part taxon-name-part-type="genus">Centaurea</tp:taxon-name-part> <tp:taxon-name-part taxon-name-part-type="species">decora</tp:taxon-name-part></tp:taxon-name></italic> is identical to <italic><tp:taxon-name><tp:taxon-name-part taxon-name-part-type="genus">Centaurea</tp:taxon-name-part> <tp:taxon-name-part taxon-name-part-type="species">soskae</tp:taxon-name-part></tp:taxon-name></italic>. <xref ref-type="bibr" rid="B388409">Meyer (2011)</xref> did not mention <italic><tp:taxon-name><tp:taxon-name-part taxon-name-part-type="genus">Centaurea</tp:taxon-name-part> <tp:taxon-name-part taxon-name-part-type="species">soskae</tp:taxon-name-part></tp:taxon-name></italic> in his publication and probably had not seen any material of the latter to realize the two taxa are conspecific.</p></tp:treatment-sec><tp:treatment-sec><!--Section generated to contain objects referenced in tp:taxon-treatment.--><fig id="F439342" position="float" orientation="portrait"><label>Figure 5.</label><caption><p>
          <italic><tp:taxon-name><tp:taxon-name-part taxon-name-part-type="genus">Centaurea</tp:taxon-name-part> <tp:taxon-name-part taxon-name-part-type="species">soskae</tp:taxon-name-part></tp:taxon-name></italic>
        </p></caption><graphic xmlns:xlink="http://www.w3.org/1999/xlink" xlink:href="biodiversity_data_journal-1-e1014-g005.jpg" position="float" orientation="portrait" xlink:type="simple"/></fig></tp:treatment-sec><ref-list><ref id="B388795"><element-citation xmlns:xlink="http://www.w3.org/1999/xlink" publication-type="book" xlink:type="simple"><person-group person-group-type="author"><name name-style="western"><surname>Vangjeli</surname><given-names>J.</given-names></name><name name-style="western"><surname>Ruci</surname><given-names>B.</given-names></name><name name-style="western"><surname>Mullaj</surname><given-names>A.</given-names></name></person-group><year>1995</year><article-title>Red Book: Threatened and rare plant species of Albania.</article-title><publisher-name>Academy of Science</publisher-name><publisher-loc>Tirana</publisher-loc><size units="page">169</size></element-citation></ref><ref id="B388409"><element-citation xmlns:xlink="http://www.w3.org/1999/xlink" publication-type="article" xlink:type="simple"><person-group person-group-type="author"><name name-style="western"><surname>Meyer</surname><given-names>F. K.</given-names></name></person-group><year>2011</year><article-title>Beiträge zur Flora von Albanien.</article-title><source>Haussknechtia (Beih.)</source><volume>15</volume><fpage>1</fpage><lpage>220</lpage></element-citation></ref></ref-list></tp:taxon-treatment>
