# Supplementary material for: New records for Albania based on taxa from the Prespa National Park
Source: Biodivers Data J. 2013 Dec 13;(1):e1014. doi: 10.3897/BDJ.1.e1014 (PMC3964714; doi:10.3897/BDJ.1.e1014)
Supplement: XML Treatment for Helichrysum luteoalbum [file BDJ.1.e1014-treatment5.xml]

<!DOCTYPE tp:taxon-treatment
  PUBLIC "-//TaxonX//DTD Taxonomic Treatment Publishing DTD v0 20100105//EN" "tax-treatment-NSO.dtd">
<tp:taxon-treatment xmlns:tp="http://www.plazi.org/taxpub"><tp:treatment-meta><mixed-citation publication-type="journal"><person-group><name><surname>Shuka</surname><given-names>Lulëzim</given-names></name><name><surname>Tan</surname><given-names>Kit</given-names></name></person-group><article-title>New records for Albania based on taxa from the Prespa National Park</article-title><source>Biodivers Data J</source><day>13</day><month>12</month><year>2013</year><volume>2013</volume><issue>1</issue><pub-id pub-id-type="doi">10.3897/BDJ.1.e1014</pub-id></mixed-citation></tp:treatment-meta><tp:nomenclature><tp:taxon-name>
            <tp:taxon-name-part taxon-name-part-type="genus">Helichrysum</tp:taxon-name-part>
            <tp:taxon-name-part taxon-name-part-type="species">luteoalbum</tp:taxon-name-part>
          </tp:taxon-name><tp:taxon-authority>(L.) Rchb., 1929</tp:taxon-authority><tp:nomenclature-citation-list><tp:nomenclature-citation><tp:taxon-name><tp:taxon-name-part taxon-name-part-type="familia">Asteraceae</tp:taxon-name-part></tp:taxon-name></tp:nomenclature-citation><tp:nomenclature-citation><tp:taxon-name><tp:taxon-name-part taxon-name-part-type="genus">Helichrysum</tp:taxon-name-part> <tp:taxon-name-part taxon-name-part-type="species">luteoalbum</tp:taxon-name-part></tp:taxon-name><comment> (L.) Rchb., Handbuch der Gewächskunde, ed. 2, 2:1460 (1829). Fig. <xref ref-type="fig" rid="F439344">6</xref></comment></tp:nomenclature-citation><tp:nomenclature-citation><tp:taxon-name>
                <tp:taxon-name-part taxon-name-part-type="genus">Helichrysum</tp:taxon-name-part>
                <tp:taxon-name-part taxon-name-part-type="species">luteoalbum</tp:taxon-name-part>
              </tp:taxon-name><comment> Basionym: <italic><tp:taxon-name><tp:taxon-name-part taxon-name-part-type="genus">Gnaphalium</tp:taxon-name-part> <tp:taxon-name-part taxon-name-part-type="species">luteoalbum</tp:taxon-name-part></tp:taxon-name></italic> L., Sp. Pl. 2:851 (1753). Lectotype designated by Hilliard &amp; Burtt in Botanical Journal of the Linnean Society 82:206, 244 (1981):― Herb. <italic>A. van Royen no. 900.286-294</italic> (L, digital specimen image!).</comment></tp:nomenclature-citation></tp:nomenclature-citation-list></tp:nomenclature><tp:treatment-sec sec-type="materials"><title>Materials</title><list list-type="alpha-lower" list-content="occurrences"><list-item><p><bold>Type status:</bold> <named-content xmlns:xlink="http://www.w3.org/1999/xlink" content-type="dwc:typeStatus" xlink:type="simple">Other material</named-content>. <bold>Occurrence:</bold> recordNumber: <named-content xmlns:xlink="http://www.w3.org/1999/xlink" content-type="dwc:recordNumber" xlink:type="simple"><italic>6466</italic></named-content>; recordedBy: <named-content xmlns:xlink="http://www.w3.org/1999/xlink" content-type="dwc:recordedBy" xlink:type="simple"><italic>Shuka</italic></named-content>; <bold>Location:</bold> country: <named-content xmlns:xlink="http://www.w3.org/1999/xlink" content-type="dwc:country" xlink:type="simple">Albania</named-content>; verbatimLocality: <named-content xmlns:xlink="http://www.w3.org/1999/xlink" content-type="dwc:verbatimLocality" xlink:type="simple">Lake shore of Megali Prespa, from the old church of Zaroshka village up to near the Greek border</named-content>; verbatimElevation: <named-content xmlns:xlink="http://www.w3.org/1999/xlink" content-type="dwc:verbatimElevation" xlink:type="simple">850 m</named-content>; verbatimLatitude: <named-content xmlns:xlink="http://www.w3.org/1999/xlink" content-type="dwc:verbatimLatitude" xlink:type="simple">40°46'N</named-content>; verbatimLongitude: <named-content xmlns:xlink="http://www.w3.org/1999/xlink" content-type="dwc:verbatimLongitude" xlink:type="simple">20°56'E</named-content>; <bold>Event:</bold> eventDate: <named-content xmlns:xlink="http://www.w3.org/1999/xlink" content-type="dwc:eventDate" xlink:type="simple">16 July 2012</named-content>; <bold>Record Level:</bold> institutionCode: <named-content xmlns:xlink="http://www.w3.org/1999/xlink" content-type="dwc:institutionCode" xlink:type="simple">TIR!</named-content></p></list-item></list></tp:treatment-sec><tp:treatment-sec sec-type="Ecology"><title>Ecology</title><sec sec-type="Phenology"><title>Phenology</title><p>Flowering in June and July.</p></sec><sec sec-type="Habitat"><title>Habitat</title><p>Sandy and stony calcareous shore, 3–4 m above the lake. The sparse vegetation includes <italic><tp:taxon-name><tp:taxon-name-part taxon-name-part-type="genus">Calamintha</tp:taxon-name-part> <tp:taxon-name-part taxon-name-part-type="species">nepeta</tp:taxon-name-part></tp:taxon-name></italic>, <italic><tp:taxon-name><tp:taxon-name-part taxon-name-part-type="genus">Crepis</tp:taxon-name-part></tp:taxon-name></italic> spp., <italic><tp:taxon-name><tp:taxon-name-part taxon-name-part-type="genus">Euphorbia</tp:taxon-name-part> <tp:taxon-name-part taxon-name-part-type="species">falcata</tp:taxon-name-part></tp:taxon-name></italic>, <italic><tp:taxon-name><tp:taxon-name-part taxon-name-part-type="genus">Potentilla</tp:taxon-name-part> <tp:taxon-name-part taxon-name-part-type="species">supina</tp:taxon-name-part></tp:taxon-name></italic> and <italic><tp:taxon-name><tp:taxon-name-part taxon-name-part-type="genus">Sonchus</tp:taxon-name-part></tp:taxon-name></italic> spp., and is often submerged when the water level rises. ― New for Albania.</p></sec></tp:treatment-sec><tp:treatment-sec sec-type="Distribution"><title>Distribution</title><p>Widely distributed cosmopolitan weed, naturalized in New World. Recorded in almost every country in southern Europe but not yet for Albania.</p></tp:treatment-sec><tp:treatment-sec><!--Section generated to contain objects referenced in tp:taxon-treatment.--><fig id="F439344" position="float" orientation="portrait"><label>Figure 6.</label><caption><p>
          <italic><tp:taxon-name><tp:taxon-name-part taxon-name-part-type="genus">Helichrysum</tp:taxon-name-part> <tp:taxon-name-part taxon-name-part-type="species">luteoalbum</tp:taxon-name-part></tp:taxon-name></italic>
        </p></caption><graphic xmlns:xlink="http://www.w3.org/1999/xlink" xlink:href="biodiversity_data_journal-1-e1014-g006.jpg" position="float" orientation="portrait" xlink:type="simple"/></fig></tp:treatment-sec></tp:taxon-treatment>
