# Supplementary material for: New records for Albania based on taxa from the Prespa National Park
Source: Biodivers Data J. 2013 Dec 13;(1):e1014. doi: 10.3897/BDJ.1.e1014 (PMC3964714; doi:10.3897/BDJ.1.e1014)
Supplement: XML Treatment for Tephroseris integrifolia subsp. aucheri [file BDJ.1.e1014-treatment6.xml]

<!DOCTYPE tp:taxon-treatment
  PUBLIC "-//TaxonX//DTD Taxonomic Treatment Publishing DTD v0 20100105//EN" "tax-treatment-NSO.dtd">
<tp:taxon-treatment xmlns:tp="http://www.plazi.org/taxpub"><tp:treatment-meta><mixed-citation publication-type="journal"><person-group><name><surname>Shuka</surname><given-names>Lulëzim</given-names></name><name><surname>Tan</surname><given-names>Kit</given-names></name></person-group><article-title>New records for Albania based on taxa from the Prespa National Park</article-title><source>Biodivers Data J</source><day>13</day><month>12</month><year>2013</year><volume>2013</volume><issue>1</issue><pub-id pub-id-type="doi">10.3897/BDJ.1.e1014</pub-id></mixed-citation></tp:treatment-meta><tp:nomenclature><tp:taxon-name>
            <tp:taxon-name-part taxon-name-part-type="genus">Tephroseris</tp:taxon-name-part>
            <tp:taxon-name-part taxon-name-part-type="species">integrifolia subsp. aucheri</tp:taxon-name-part>
          </tp:taxon-name><tp:taxon-authority>(DC.) B. Nord.</tp:taxon-authority><tp:nomenclature-citation-list><tp:nomenclature-citation><tp:taxon-name><tp:taxon-name-part taxon-name-part-type="familia">Asteraceae</tp:taxon-name-part></tp:taxon-name></tp:nomenclature-citation><tp:nomenclature-citation><tp:taxon-name><tp:taxon-name-part taxon-name-part-type="genus">Tephroseris</tp:taxon-name-part> <tp:taxon-name-part taxon-name-part-type="species">integrifolia</tp:taxon-name-part> <tp:taxon-name-part taxon-name-part-type="species-authority">(L.) Holub</tp:taxon-name-part> <tp:taxon-name-part taxon-name-part-type="infraspecific-rank">subsp.</tp:taxon-name-part> <tp:taxon-name-part taxon-name-part-type="subspecies">aucheri</tp:taxon-name-part></tp:taxon-name><comment>  (DC.) B. Nord. in Opera Botanica 44:44 (1978).</comment></tp:nomenclature-citation><tp:nomenclature-citation><tp:taxon-name>
                <tp:taxon-name-part taxon-name-part-type="genus">Tephroseris</tp:taxon-name-part>
                <tp:taxon-name-part taxon-name-part-type="species">integrifolia subsp. aucheri</tp:taxon-name-part>
              </tp:taxon-name><comment> Type:― [Turkey, NW Anatolia] Alpes Olymp. Byth. [Ulu Dagh], <italic>Aucher-Eloy 3424</italic> (G, MPU!).</comment></tp:nomenclature-citation></tp:nomenclature-citation-list></tp:nomenclature><tp:treatment-sec sec-type="materials"><title>Materials</title><list list-type="alpha-lower" list-content="occurrences"><list-item><p><bold>Type status:</bold> <named-content xmlns:xlink="http://www.w3.org/1999/xlink" content-type="dwc:typeStatus" xlink:type="simple">Other material</named-content>. <bold>Occurrence:</bold> recordNumber: <named-content xmlns:xlink="http://www.w3.org/1999/xlink" content-type="dwc:recordNumber" xlink:type="simple"><italic>5334</italic></named-content>; recordedBy: <named-content xmlns:xlink="http://www.w3.org/1999/xlink" content-type="dwc:recordedBy" xlink:type="simple"><italic>Shuka</italic></named-content>; <bold>Location:</bold> country: <named-content xmlns:xlink="http://www.w3.org/1999/xlink" content-type="dwc:country" xlink:type="simple">Albania</named-content>; verbatimLocality: <named-content xmlns:xlink="http://www.w3.org/1999/xlink" content-type="dwc:verbatimLocality" xlink:type="simple">Dry Mt, Pllaja e Pusit, alpine meadows near the peak</named-content>; verbatimElevation: <named-content xmlns:xlink="http://www.w3.org/1999/xlink" content-type="dwc:verbatimElevation" xlink:type="simple">1900–2250 m</named-content>; verbatimLatitude: <named-content xmlns:xlink="http://www.w3.org/1999/xlink" content-type="dwc:verbatimLatitude" xlink:type="simple">40°54'N</named-content>; verbatimLongitude: <named-content xmlns:xlink="http://www.w3.org/1999/xlink" content-type="dwc:verbatimLongitude" xlink:type="simple">20°49'E</named-content>; <bold>Event:</bold> eventDate: <named-content xmlns:xlink="http://www.w3.org/1999/xlink" content-type="dwc:eventDate" xlink:type="simple">7 July 2011</named-content>; <bold>Record Level:</bold> institutionCode: <named-content xmlns:xlink="http://www.w3.org/1999/xlink" content-type="dwc:institutionCode" xlink:type="simple">TIR!</named-content></p></list-item></list></tp:treatment-sec><tp:treatment-sec sec-type="Ecology"><title>Ecology</title><sec sec-type="Phenology"><title>Phenology</title><p>Flowering in July, fruiting from end of July to August.</p></sec><sec sec-type="Habitat"><title>Habitat</title><p>Dry alpine pastures or snowbed meadows, particularly on the western slopes of the mountain ridge. It is usually found in association with <italic><tp:taxon-name><tp:taxon-name-part taxon-name-part-type="genus">Astragalus</tp:taxon-name-part> <tp:taxon-name-part taxon-name-part-type="species">lacteus</tp:taxon-name-part></tp:taxon-name></italic>, <italic><tp:taxon-name><tp:taxon-name-part taxon-name-part-type="genus">Botrychium</tp:taxon-name-part> <tp:taxon-name-part taxon-name-part-type="species">lunaria</tp:taxon-name-part></tp:taxon-name></italic>, <italic><tp:taxon-name><tp:taxon-name-part taxon-name-part-type="genus">Coeloglossum</tp:taxon-name-part> <tp:taxon-name-part taxon-name-part-type="species">viride</tp:taxon-name-part></tp:taxon-name></italic>, <italic><tp:taxon-name><tp:taxon-name-part taxon-name-part-type="genus">Crocus</tp:taxon-name-part> <tp:taxon-name-part taxon-name-part-type="species">cvijicii</tp:taxon-name-part></tp:taxon-name></italic>, <italic><tp:taxon-name><tp:taxon-name-part taxon-name-part-type="genus">Erysimum</tp:taxon-name-part> <tp:taxon-name-part taxon-name-part-type="species">kuemmerlei</tp:taxon-name-part></tp:taxon-name></italic> and <italic><tp:taxon-name><tp:taxon-name-part taxon-name-part-type="genus">Poa</tp:taxon-name-part> <tp:taxon-name-part taxon-name-part-type="species">alpina</tp:taxon-name-part></tp:taxon-name></italic> ― New for Albania.</p></sec></tp:treatment-sec><tp:treatment-sec sec-type="Distribution"><title>Distribution</title><p>This subspecies occurs in Serbia, F.Y.R. Macedonia, northern Greece, Bulgaria and NW Anatolia. It is widely distributed in northern Greece at altitudes of 1000–2400 m but has not yet been reported from the Greek or F.Y.R. Macedonia parts of the PIP. Some collections from southern Greece (Peloponnese and S Pindos: <italic>Baden &amp; al. 954</italic>, ATH! <italic>Aldén 3447</italic>, LD!), erroneously identified as <tp:taxon-name><tp:taxon-name-part taxon-name-part-type="genus">Tephroseris</tp:taxon-name-part><tp:taxon-name-part taxon-name-part-type="species">integrifolia</tp:taxon-name-part><tp:taxon-name-part taxon-name-part-type="infraspecific-rank">subsp.</tp:taxon-name-part> <tp:taxon-name-part taxon-name-part-type="subspecies">aucheri</tp:taxon-name-part></tp:taxon-name>, refer to <tp:taxon-name><tp:taxon-name-part taxon-name-part-type="genus">Tephroseris</tp:taxon-name-part><tp:taxon-name-part taxon-name-part-type="species">integrifolia</tp:taxon-name-part><tp:taxon-name-part taxon-name-part-type="infraspecific-rank">subsp.</tp:taxon-name-part> <tp:taxon-name-part taxon-name-part-type="subspecies">integrifolia</tp:taxon-name-part></tp:taxon-name>.</p></tp:treatment-sec></tp:taxon-treatment>
