# Supplementary material for: New records for Albania based on taxa from the Prespa National Park
Source: Biodivers Data J. 2013 Dec 13;(1):e1014. doi: 10.3897/BDJ.1.e1014 (PMC3964714; doi:10.3897/BDJ.1.e1014)
Supplement: XML Treatment for Viola eximia [file BDJ.1.e1014-treatment15.xml]

<!DOCTYPE tp:taxon-treatment
  PUBLIC "-//TaxonX//DTD Taxonomic Treatment Publishing DTD v0 20100105//EN" "tax-treatment-NSO.dtd">
<tp:taxon-treatment xmlns:tp="http://www.plazi.org/taxpub"><tp:treatment-meta><mixed-citation publication-type="journal"><person-group><name><surname>Shuka</surname><given-names>Lulëzim</given-names></name><name><surname>Tan</surname><given-names>Kit</given-names></name></person-group><article-title>New records for Albania based on taxa from the Prespa National Park</article-title><source>Biodivers Data J</source><day>13</day><month>12</month><year>2013</year><volume>2013</volume><issue>1</issue><pub-id pub-id-type="doi">10.3897/BDJ.1.e1014</pub-id></mixed-citation></tp:treatment-meta><tp:nomenclature><tp:taxon-name>
            <tp:taxon-name-part taxon-name-part-type="genus">Viola</tp:taxon-name-part>
            <tp:taxon-name-part taxon-name-part-type="species">eximia</tp:taxon-name-part>
          </tp:taxon-name><tp:taxon-authority>Formánek, 1900</tp:taxon-authority><tp:nomenclature-citation-list><tp:nomenclature-citation><tp:taxon-name><tp:taxon-name-part taxon-name-part-type="familia">Violaceae</tp:taxon-name-part></tp:taxon-name></tp:nomenclature-citation><tp:nomenclature-citation><tp:taxon-name><tp:taxon-name-part taxon-name-part-type="genus">Viola</tp:taxon-name-part> <tp:taxon-name-part taxon-name-part-type="species">eximia</tp:taxon-name-part></tp:taxon-name><comment> Formánek in Verhandlungen dês Naturforschenden Vereins in Brünn 38:221 (1900). Fig. <xref ref-type="fig" rid="F439362">15</xref></comment></tp:nomenclature-citation><tp:nomenclature-citation><tp:taxon-name>
                <tp:taxon-name-part taxon-name-part-type="genus">Viola</tp:taxon-name-part>
                <tp:taxon-name-part taxon-name-part-type="species">eximia</tp:taxon-name-part>
              </tp:taxon-name><comment> Type:― Described from Mt Kajmakčalan on the Greek–F.Y.R. Macedonia border (BRNM).</comment></tp:nomenclature-citation></tp:nomenclature-citation-list></tp:nomenclature><tp:treatment-sec sec-type="materials"><title>Materials</title><list list-type="alpha-lower" list-content="occurrences"><list-item><p><bold>Type status:</bold> <named-content xmlns:xlink="http://www.w3.org/1999/xlink" content-type="dwc:typeStatus" xlink:type="simple">Other material</named-content>. <bold>Occurrence:</bold> recordedBy: <named-content xmlns:xlink="http://www.w3.org/1999/xlink" content-type="dwc:recordedBy" xlink:type="simple"><italic>Shuka</italic></named-content>; <bold>Location:</bold> country: <named-content xmlns:xlink="http://www.w3.org/1999/xlink" content-type="dwc:country" xlink:type="simple">Albania</named-content>; verbatimLocality: <named-content xmlns:xlink="http://www.w3.org/1999/xlink" content-type="dwc:verbatimLocality" xlink:type="simple">Dry Mt, Maja e Zonjës</named-content>; verbatimElevation: <named-content xmlns:xlink="http://www.w3.org/1999/xlink" content-type="dwc:verbatimElevation" xlink:type="simple">1969 m</named-content>; verbatimLatitude: <named-content xmlns:xlink="http://www.w3.org/1999/xlink" content-type="dwc:verbatimLatitude" xlink:type="simple">40°49'N</named-content>; verbatimLongitude: <named-content xmlns:xlink="http://www.w3.org/1999/xlink" content-type="dwc:verbatimLongitude" xlink:type="simple">20°52'E</named-content>; <bold>Event:</bold> eventDate: <named-content xmlns:xlink="http://www.w3.org/1999/xlink" content-type="dwc:eventDate" xlink:type="simple">22 May 2006</named-content>; <bold>Record Level:</bold> basisOfRecord: <named-content xmlns:xlink="http://www.w3.org/1999/xlink" content-type="dwc:basisOfRecord" xlink:type="simple">observation</named-content></p></list-item><list-item><p><bold>Type status:</bold> <named-content xmlns:xlink="http://www.w3.org/1999/xlink" content-type="dwc:typeStatus" xlink:type="simple">Other material</named-content>. <bold>Occurrence:</bold> recordedBy: <named-content xmlns:xlink="http://www.w3.org/1999/xlink" content-type="dwc:recordedBy" xlink:type="simple"><italic>Shuka</italic></named-content>; <bold>Location:</bold> country: <named-content xmlns:xlink="http://www.w3.org/1999/xlink" content-type="dwc:country" xlink:type="simple">Albania</named-content>; verbatimLocality: <named-content xmlns:xlink="http://www.w3.org/1999/xlink" content-type="dwc:verbatimLocality" xlink:type="simple">Pllaja e Pusit</named-content>; verbatimElevation: <named-content xmlns:xlink="http://www.w3.org/1999/xlink" content-type="dwc:verbatimElevation" xlink:type="simple">2224 m</named-content>; verbatimLatitude: <named-content xmlns:xlink="http://www.w3.org/1999/xlink" content-type="dwc:verbatimLatitude" xlink:type="simple">40°54'N</named-content>; verbatimLongitude: <named-content xmlns:xlink="http://www.w3.org/1999/xlink" content-type="dwc:verbatimLongitude" xlink:type="simple">20°49'E</named-content>; <bold>Event:</bold> eventDate: <named-content xmlns:xlink="http://www.w3.org/1999/xlink" content-type="dwc:eventDate" xlink:type="simple">7 July 2011</named-content>; <bold>Record Level:</bold> basisOfRecord: <named-content xmlns:xlink="http://www.w3.org/1999/xlink" content-type="dwc:basisOfRecord" xlink:type="simple">observation</named-content></p></list-item><list-item><p><bold>Type status:</bold> <named-content xmlns:xlink="http://www.w3.org/1999/xlink" content-type="dwc:typeStatus" xlink:type="simple">Other material</named-content>. <bold>Occurrence:</bold> recordedBy: <named-content xmlns:xlink="http://www.w3.org/1999/xlink" content-type="dwc:recordedBy" xlink:type="simple"><italic>Shuka</italic></named-content>; <bold>Location:</bold> country: <named-content xmlns:xlink="http://www.w3.org/1999/xlink" content-type="dwc:country" xlink:type="simple">Albania</named-content>; verbatimLocality: <named-content xmlns:xlink="http://www.w3.org/1999/xlink" content-type="dwc:verbatimLocality" xlink:type="simple">Ivani Mt</named-content>; verbatimElevation: <named-content xmlns:xlink="http://www.w3.org/1999/xlink" content-type="dwc:verbatimElevation" xlink:type="simple">1750 m</named-content>; verbatimLatitude: <named-content xmlns:xlink="http://www.w3.org/1999/xlink" content-type="dwc:verbatimLatitude" xlink:type="simple">40°44'N</named-content>; verbatimLongitude: <named-content xmlns:xlink="http://www.w3.org/1999/xlink" content-type="dwc:verbatimLongitude" xlink:type="simple">20°53'E</named-content>; <bold>Event:</bold> eventDate: <named-content xmlns:xlink="http://www.w3.org/1999/xlink" content-type="dwc:eventDate" xlink:type="simple">9 July 2011</named-content>; <bold>Record Level:</bold> basisOfRecord: <named-content xmlns:xlink="http://www.w3.org/1999/xlink" content-type="dwc:basisOfRecord" xlink:type="simple">observation</named-content></p></list-item><list-item><p><bold>Type status:</bold> <named-content xmlns:xlink="http://www.w3.org/1999/xlink" content-type="dwc:typeStatus" xlink:type="simple">Other material</named-content>. <bold>Occurrence:</bold> recordNumber: <named-content xmlns:xlink="http://www.w3.org/1999/xlink" content-type="dwc:recordNumber" xlink:type="simple"><italic>5312</italic></named-content>; recordedBy: <named-content xmlns:xlink="http://www.w3.org/1999/xlink" content-type="dwc:recordedBy" xlink:type="simple"><italic>Shuka</italic></named-content>; <bold>Location:</bold> country: <named-content xmlns:xlink="http://www.w3.org/1999/xlink" content-type="dwc:country" xlink:type="simple">Albania</named-content>; verbatimLocality: <named-content xmlns:xlink="http://www.w3.org/1999/xlink" content-type="dwc:verbatimLocality" xlink:type="simple">Ivani Mt</named-content>; verbatimElevation: <named-content xmlns:xlink="http://www.w3.org/1999/xlink" content-type="dwc:verbatimElevation" xlink:type="simple">1662 m</named-content>; verbatimLatitude: <named-content xmlns:xlink="http://www.w3.org/1999/xlink" content-type="dwc:verbatimLatitude" xlink:type="simple">40°43'N</named-content>; verbatimLongitude: <named-content xmlns:xlink="http://www.w3.org/1999/xlink" content-type="dwc:verbatimLongitude" xlink:type="simple">20°53'E</named-content>; <bold>Event:</bold> eventDate: <named-content xmlns:xlink="http://www.w3.org/1999/xlink" content-type="dwc:eventDate" xlink:type="simple">29 May 2012</named-content>; <bold>Record Level:</bold> institutionCode: <named-content xmlns:xlink="http://www.w3.org/1999/xlink" content-type="dwc:institutionCode" xlink:type="simple">TIR!</named-content></p></list-item></list></tp:treatment-sec><tp:treatment-sec sec-type="Ecology"><title>Ecology</title><sec sec-type="Phenology"><title>Phenology</title><p>Flowering mid-May to early June, fruiting in July.</p></sec><sec sec-type="Habitat"><title>Habitat</title><p>Subalpine and alpine pastures of the Prespa watershed. <italic><tp:taxon-name><tp:taxon-name-part taxon-name-part-type="genus">Viola</tp:taxon-name-part> <tp:taxon-name-part taxon-name-part-type="species">eximia</tp:taxon-name-part></tp:taxon-name></italic> is an early flowering species found in the dry pastures and rocky slopes of Dry Mt and in clearings of scrub or dwarf scrub on Ivani Mt. Several interesting plants were found in full flower in both areas, viz., <italic><tp:taxon-name><tp:taxon-name-part taxon-name-part-type="genus">Achillea</tp:taxon-name-part> <tp:taxon-name-part taxon-name-part-type="species">abrotanoides</tp:taxon-name-part></tp:taxon-name></italic>, <italic><tp:taxon-name><tp:taxon-name-part taxon-name-part-type="genus">Aethionema</tp:taxon-name-part> <tp:taxon-name-part taxon-name-part-type="species">saxatile</tp:taxon-name-part></tp:taxon-name></italic>, <italic><tp:taxon-name><tp:taxon-name-part taxon-name-part-type="genus">Arabis</tp:taxon-name-part> <tp:taxon-name-part taxon-name-part-type="species">bryoides</tp:taxon-name-part></tp:taxon-name></italic>, <italic><tp:taxon-name><tp:taxon-name-part taxon-name-part-type="genus">Asphodeline</tp:taxon-name-part> <tp:taxon-name-part taxon-name-part-type="species">taurica</tp:taxon-name-part></tp:taxon-name></italic>, <italic><tp:taxon-name><tp:taxon-name-part taxon-name-part-type="genus">Barbarea</tp:taxon-name-part> <tp:taxon-name-part taxon-name-part-type="species">bracteosa</tp:taxon-name-part></tp:taxon-name></italic>, <italic><tp:taxon-name><tp:taxon-name-part taxon-name-part-type="genus">Centaurea</tp:taxon-name-part> <tp:taxon-name-part taxon-name-part-type="species">cana</tp:taxon-name-part></tp:taxon-name></italic>, <italic><tp:taxon-name><tp:taxon-name-part taxon-name-part-type="genus">Crocus</tp:taxon-name-part> <tp:taxon-name-part taxon-name-part-type="species">cvijicii</tp:taxon-name-part></tp:taxon-name></italic>, <italic><tp:taxon-name><tp:taxon-name-part taxon-name-part-type="genus">Crocus</tp:taxon-name-part> <tp:taxon-name-part taxon-name-part-type="species">chrysanthus</tp:taxon-name-part></tp:taxon-name></italic>, <italic><tp:taxon-name><tp:taxon-name-part taxon-name-part-type="genus">Cytisus</tp:taxon-name-part> <tp:taxon-name-part taxon-name-part-type="species">tommasinii</tp:taxon-name-part></tp:taxon-name></italic>, <italic><tp:taxon-name><tp:taxon-name-part taxon-name-part-type="genus">Fritillaria</tp:taxon-name-part> <tp:taxon-name-part taxon-name-part-type="species">montana</tp:taxon-name-part></tp:taxon-name></italic>, <italic><tp:taxon-name><tp:taxon-name-part taxon-name-part-type="genus">Morina</tp:taxon-name-part> <tp:taxon-name-part taxon-name-part-type="species">persica</tp:taxon-name-part></tp:taxon-name></italic>, <italic><tp:taxon-name><tp:taxon-name-part taxon-name-part-type="genus">Ornithogalum</tp:taxon-name-part> <tp:taxon-name-part taxon-name-part-type="species">umbellatum</tp:taxon-name-part></tp:taxon-name></italic>, <italic><tp:taxon-name><tp:taxon-name-part taxon-name-part-type="genus">Orobanche</tp:taxon-name-part> <tp:taxon-name-part taxon-name-part-type="species">gracilis</tp:taxon-name-part></tp:taxon-name></italic>, <italic><tp:taxon-name><tp:taxon-name-part taxon-name-part-type="genus">Oxytropis</tp:taxon-name-part> <tp:taxon-name-part taxon-name-part-type="species">purpurea</tp:taxon-name-part></tp:taxon-name></italic>, <italic><tp:taxon-name><tp:taxon-name-part taxon-name-part-type="genus">Saxifraga</tp:taxon-name-part> <tp:taxon-name-part taxon-name-part-type="species">scardica</tp:taxon-name-part></tp:taxon-name></italic>, <italic><tp:taxon-name><tp:taxon-name-part taxon-name-part-type="genus">Stachys</tp:taxon-name-part> <tp:taxon-name-part taxon-name-part-type="species">germanica</tp:taxon-name-part></tp:taxon-name></italic>, <italic><tp:taxon-name><tp:taxon-name-part taxon-name-part-type="genus">Thymus</tp:taxon-name-part> <tp:taxon-name-part taxon-name-part-type="species">boissieri</tp:taxon-name-part></tp:taxon-name></italic>, <italic><tp:taxon-name><tp:taxon-name-part taxon-name-part-type="genus">Thymus</tp:taxon-name-part> <tp:taxon-name-part taxon-name-part-type="species">longicaulis</tp:taxon-name-part></tp:taxon-name></italic> and <italic><tp:taxon-name><tp:taxon-name-part taxon-name-part-type="genus">Vicia</tp:taxon-name-part> <tp:taxon-name-part taxon-name-part-type="species">onobrychioides</tp:taxon-name-part></tp:taxon-name></italic>. ― New to Albania.</p></sec></tp:treatment-sec><tp:treatment-sec sec-type="Distribution"><title>Distribution</title><p>Occurring in the mountains of N Greece (NC, Prespa National Park), F.Y.R. Macedonia, Dry and Ivani Mts in Albania, from 1600 to 2250 m. <tp:taxon-name><tp:taxon-name-part taxon-name-part-type="genus">Viola</tp:taxon-name-part> <tp:taxon-name-part taxon-name-part-type="species">eximia</tp:taxon-name-part> <tp:taxon-name-part taxon-name-part-type="infraspecific-rank">subsp.</tp:taxon-name-part> <tp:taxon-name-part taxon-name-part-type="subspecies">tringiana</tp:taxon-name-part></tp:taxon-name> Erben occurs on Mt Tringia in S Pindos.</p></tp:treatment-sec><tp:treatment-sec><!--Section generated to contain objects referenced in tp:taxon-treatment.--><fig id="F439362" position="float" orientation="portrait"><label>Figure 15.</label><caption><p>
          <italic><tp:taxon-name><tp:taxon-name-part taxon-name-part-type="genus">Viola</tp:taxon-name-part> <tp:taxon-name-part taxon-name-part-type="species">eximia</tp:taxon-name-part></tp:taxon-name></italic>
        </p></caption><graphic xmlns:xlink="http://www.w3.org/1999/xlink" xlink:href="biodiversity_data_journal-1-e1014-g015.jpg" position="float" orientation="portrait" xlink:type="simple"/></fig></tp:treatment-sec></tp:taxon-treatment>
